# Supplementary material for: Insect PRXamides: Evolutionary Divergence, Novelty, and Loss in a Conserved Neuropeptide System
Source: J Insect Sci. 2023 Jan 20;23(1):3. doi: 10.1093/jisesa/ieac079 (PMC9853942; doi:10.1093/jisesa/ieac079)
Supplement: ieac079_suppl_Supplementary_Data [file ieac079_suppl_supplementary_data.xlsx]

## Sheet: Sheet1
"Nematocera"	Experiment #/Accession #	Sequence ID (Sequence Read Archive)	Sequence b-SGMP (g-hugin), PBAN, g-SGMP (hugin)
Tipulomorpha
Trichoceridae
Trichocera saltator	SRX314907	SRA:SRR921653	KPQNRFLTPRLGRDARQDGAEGGQRSRPPFAPRLGKKSLPFSPRLGR
Tipulidae
Nephrotoma faviscens	OW052220.1	-	YAAYIGNNRNRYLTPRLGRDAVDMLEIQRSRPPFAPRLGKKAIPFSPRLGR
Tanyptera hubeiensis	SRX9346647	SRA:SRR12880699	SNRFMTPRLGRDVNDGLDVSRVRPPFAPRLGRSSSLPFSPRLGR
Tipula aesteva	SRX13803159	SRA:SRR17634812	NRYLTPRLGRDAVEMLEIQRARPPFAPRLGKKSVPFKPRLGR
Ptychopteridae
Ptychoptera minuta	SRX8046653	SRA:SRR11469915	FLTPRLGRETENLVDPQRARPPFAPRLGKKSLPFSPRLGR
Ptychoptera contaminata	SRX798110	SRA:SRR1695386	FLTPRLGRETNENLVDPQRARPPFAPRLGKKSLPFSPRLGR
Psychodomorpha
Psychodidae
Phlebotomus perniciosus	CAKKOB020011559	-	KSNKYMTPRLGRDASGDNGADSQRTRPPFAPRLSKKSLPFSPRLGR
Phlebotomus papatsi	KM407613	-	KSNKYMTPRLGRDASGDNGSDSQRTRPPFAPRLGKKSLPFSPRLGR
Clogmia albipunctatus	JAFKQN010000257	-	KPNKVMTPRLGRDLGEKCLELHRSRPPFAPRLGKKTVSYFRNSDPFKYIPPEAIASDYLQ
Lutzomyia longipalpus	CP101402.1	-	KYMTPRLGRDASGDTGGDSQRARPPFAPRLGKKSLPFSPRLGR
Culicomorpha
Ceratopogonidae
Dasyhelea sp	SRX3267787	SRA:SRR6155934	KKPPQVRFLSPRFGRSSYPHGLNLPPLPPRIGKRNTVFAPRMGK
Atrichopogon sp	SRX3267770	SRA:SRR6155951	QTRFLSPRMGRNAEPHGLPSLPPRFGKRTTVFTPRMGK
Culicoides sonorensis	LN483492	-	FFIENPPQTRFLSPRLGRTADPAHHLPSLPPRFGKRNTVFTPRMG
Culicoides taiananus	JAJATT010000137	-	LTENQQTRFLSPRLGRTGLSLPPRLGKRTGSHTVFTPRMG
Chironomidae
Propsilocerus akamusi	CM031469	-	KQNSRMMNNRLSRDAPEQNLNSRPYPPRFGRTFNLPPYLPRLGR
Polypedilum vanderplanki	CM031381	-	FTPRYGRDSSETQNLNSRPYPPRFGKRTNSDLPPYLPR
Clunio marinus	CVRI01000027	-	QHDSNLMMPRFSRDAPDLNQNLNSRPYPPRFGRQFGGLPPYLPRLGR
Belgica antarctica	JPYR01000414	-	STAKPETAHLMSPRYLRDSPDSSTNLNSRPYPPRFGRTTGGLPPYLPRLGR
Chironomus yoshimatsui	DRX294195	SRA:DRR304759.1033033	PKFQQRSKVFAPRYGRDSPDAIQNLNSRPYPPRFGRQSNLPPYLPRLGR
Chironomus tepperi	JAKJNA010000348	-	PKFQQRSKVFAPRYGRDSPDVSQNLNSRPYPPRFGRQSNLPPYLPRLGR
Chironomus riparius	OU895879	-	PKFQQRSKVFAPRYGRDSPDTNQNLNSRPYPPRFGRQSNLPPYLPRLGR
Diamesa sternyi	SRX10039142	SRA:SRR13641921.8216848	RLMTPRLGRDAPDLSQNLNSRPYPPRFGRQLPPFSPRLGR
Glyptotendipes tokunagai	SRX14259938	SRA:SRR18109257.17782837	PKLQQRSRVFSPRYGRDSPDSTQNLNSRPYPPRFGRQSSNLPPYLPRLGR
Simuliidae
Paracnephia sp	SRX3267778	SRA:SRR6155943	QISITDQYIPRLGRSPAAKSDEPNLKNLFVPRLGRSSLPFVPRLGR
Simulium angustipes (Eusimulium)	SRX3766948	SRA:SRR6808734	QISITDQYIPRLGRSPTAKSDEPNLKNLFVPRLGRSSLPFVPRLGR
Dixidae
Dixa sp	SRX3267776	SRA:SRR6155945.582325	KKPTSNPIKFLTPRLGRDPGDNEGTQRIAGNRPPFAPRLGRSNLFSPRLGR
Dixa maculata	SRX9009094	SRA:SRR12518830.13486142	FLTPRLGRDPGDNEGAQRIAGNRPPFAPRLGRSNLFS
Dixella/Nothodixa sp	SRX3267777	SRA:SRR6155944.8901376	FLTPRLGRDPGDHDGGHRVAGNRPPFAPRLGRSSRFSPRLGR
Culicidae
Aedes aegypti	NC_035107	-	RVLRQPQPVFYHSTTPRLGRRDASSSNENNSRPPFAPRLGRNLPFSPRLGR
Culex pipiens	XM_039596788	-	RIAKPQPVFYHSTTPRLGRRDASAQDVHSRPPFAPRLGRNLPFSPRLGR
Anopheles gambii	XM_307885	-	KPRKPQPIFYHTTSPRLGRRDSVGENHQRPPFAPRLGRNLPFSPRLGR
Chagasia avielae	SRX9022546	SRA:SRR12532641	KPQPLFFHTTTPRLGRRDSVGDSHQRPPFAPRLGRNLPFSPRLGR
Toxorhynchites amboiensis	SRX1056800	SRA:SRR2061372	RSPQATFYHTTTPRLGRRDASANENHSRPPFAPRLGRTLPFSPRLG
Corethrellidae
Corethrella calthicola	SRX3267774	SRA:SRR6155947.1092728.1	TPRLGRDAAADLDQQRSRPPFAPRLGRTIQTKLGR
Corethrella appendiculata	SRX334950	SRA:SRR952150.40644110	LEKPTIRMTPRLGRDATVDLEQQRSRPPFAPRLGRTIPFQPRLGR
Chaoboridae
Mochlonyx cinctipes	JXPH01018930	-	KLKKPHMSRLTPRLGRRDAEERPPFAPRLGRAYNVPFSPRLGR
Chaoborus trivittatus	JXOU01071045	-	FTPRLGRRDVSERPPFAPRLGRSFNVDPTSPYG
Chaoborus americanus	SRX14291806	SRA:SRR18143951.9431145.1	RPSFTPRLGRRDVSERPPFAPRLGRSFNDEPTSRYGH
Neodiptera
Bibionomorpha
Anisopoda
Sylvicola fuscatus	SRX5973053	SRA:SRR9201636.16167609.2	ITPRVGRDASARSEIERKWPPFAPRLGKKDLFVPRLGR
Sylvicola punctatus	SRX8492954	SRA:SRR11948526.1542688.1	IKPRVGRDASTRSEIERKWPPFAPRLGKKDLFVPRLGR
Scatopsidae
Scatopsidae sp	SRX3267782	SRA:SRR6155939.11378398.1	MNPRLGRDSESDPSLRARPPLFAPRLGKKAADYLFNSRFGR
Coboldia fuscipes	JXOR01000150	-	MISVIANPYTAIMSPRPGRNVDTDPPARARPPFAPRLGKKSTDFLYNTKFGHLLNR
Bibionidae
Bibio marci	OU343114	-	KKEILSIQLGYLCKELDDHGLLNPRQARTSSDDCIELQRSRPPYAPRLGKKSFFRPRLGR
Penthetria funibres	SRX3155622	SRA:SRR6000147.8997881.1	LRPRTGRDVGEECVEPQRCRPPFAPRLGKKNNAFTFTPRLGR
Dilopus febrilus	SRX9009185	SRA:SRR12518739.12859927.1	INPRQTRTSPDDCVELQRSRPPFAPRLGKKSFFRPRLGR
Sciaridae
Bradysia coprophila	XM_037195931	-	KRNLEFNPRLGRAVHNDDCVEIVRFRPPYAPRLGKRGVDNFSPRLGR
Bradysia odoriphaga	JAFDOW010000387	-	DKRNLEFNPRLGRAVHNDDCVEIVRFRPPYAPRLGKRGVDNFSPRLGR
Trichosia splendis	SRX2528536	SRA:SRR5218407.3090615.2	DKQNLIDPPRPGRAVHNDDCVEIVRFRPPYAPRLGKKSVDHFSPRLGR
Cecidomyiidae
Contarina nasturi	XM_031768966	-	KRSVDYKPRLGRRSESDEQPKPYDVFFTPRMGKRSDSRVDTFNYTPRLGR
Catotricha subobsoleta	SRX7007124	SRA:SRR10294293.74275907.1	KRNREFNPRLGRSSTPDDDDVQQRSRPPFAPRLGKKSFTYSPRLGR
Sitodiplosis mosellana	SRX12027792	SRA:SRR15734446.10134251.1	KRSLDYRPRLGRRSNEDTEQPKPYDVFFTPRMGKRADFTNYTPRLGR
Mycetophilidae
Bolitophila cinerea	JAAAKO020020094.1	-	KRNNVNLNPRPSRRAEDFMEIHHSRPPFAPRLGKKSDALFTPHLTRHYCKK
Brachycera
Orthorrhapha
Xylophagidae
Xylophagus ater	SRX8046606	SRA:SRR11469962.22645884.1	FRPILGRDLDDDDCQRSRPPFAPRLGKKSLPFKPRLGR
Tabanomorpha
Rhagionidae
Symphoromyia crassicornus	SRX15405102	SRA:SRR19345957.5869561.2	NRYLTPRLGRDAVEMLEIQRARPPFAPRLGKKAIPF
Tabanidae
Fidena pseudoaurimaculata	SRX2213154	SRA:SRR4346296.15733968.1	RVMTPRLGRDIEDDIDCQRSRPPFAPRLGKKSLPFKPRLGR
Cydistomyia duplonotata	SRX8230633	SRA:SRR11669712.8422491.1	RTPRLGRSIDFQLEDSDGEDDVHNGRQQYFTQLMKKSVPFKPRLGK
Chrysops niger	SRX12800623	SRA:SRR16599373.2647145.1	APRLGRDVDDDIDCQRSRPPFAPRLGKSLPFKPRLGR
Scaptia patula	SRX7439982	SRA:SRR10766064.35340759.1	MTPRLGRDIEDDMDCQRSRPPFAPRLGKKSLPFKPR
Acroceridae
Ogcodes sp	SRX3544280	SRA:SRR6453551.1530117.1	LTPRLGREVDDNDENIRSRPPFAPRLGKKSLPFKP
Acrocera sp	SRX3544283	SRA:SRR6453548.586049.1	TPRLGRSINLDINFQRSRPPFAPRLGKKSFPFKPRLGR
Stratiomyomorpha
Stratiomyiidae
Hermetia illucens	XM_038056582.1	-	KGEIYITPRLGRDIEDNIECQRSRPPFAPRLGKKSAPLTPRMGR
Inopus flavus	SRX5465654	SRA:SRR8669686.51679073.2	MTPRLGRDIDEDIECQRSRPPFAPRLGKKSLPFKPRLGR
Microchrysa flavicornis	SRX8046604	SRA:SRR11469964.6312674.2	ITPRLGRDIEDNVECQRSRPPFAPRLGKKSGPLTPRLGR
Odontomyia opertanea	SRX7439975	SRA:SRR10766057.688340.2	ITPRLGRDIEENIECQRSRPPFAPRLGKKSAPLTPRMGR
Asiloidea
Bombyliidae
Bombylius discolor	OW584241.1	-	RRVKTPRLGRDIDDEIECQRSRPPRSPRLGKKSVPFKPRLGR
Bombylius major	OW052045.1	-	RRVKTPRLGRDIDDEIECQRSRPPFSPRLGKKSVPFKPRLGR
Thevenetimyia longipalpus	SRX7440010	SRA:SRR10766092.28616768.2	RTRVKTPRLGRNLDDELGCQKSRPPFSPRLGKKSVPFKPRLGR
Anthrax dolabratus	SRX7428562	SRA:SRR10754012.1113332.1	RARTKTPRLGRDLDYEFDCQRSRPSFSPRLGKKSVPFKPRLGR
Asilidae
Machimus atricapillus	OW121788.1	-	RVLHFSERSRLTPRLGRDIDCEDCQRTRPPFAPRLGKKSVPFKPRLGR
Dasypogon diadema	SRX4717189	SRA:SRR7878512.691439.1	RSRMTPRLGRDIEDDDCQRPRPPFAPRLGKKSVPFKPRLGR
Proctacanthus coquilletti	SRX2225774	SRA:SRR4372731.109229321.1	RSRLTPRLGRDIDCEDCQRTRPPFAPRLGKKSVPFKPRLGR
Holcocephala fusca	SRX826530	SRA:SRR1738185.26815856.2	RNRMTPRLGRDIEDDDCQRPRPPFAPRLGKKSVPFKPRLGR
Philonicus albiceps	SRX2222448	SRA:SRR4365562.11789046.2	GRDLDCEDCQRTRPPFAPRLGKKSVPFKPRLGR
Tolmerus atricapilus	SRX2213152	SRA:SRR4346294.11177715.1	GRDIDCEDCQRTRPPFAPRLGKKSVPFKPRLGR
Nicocles utahensis	SRX9248262	SRA:SRR12778594.5295793.1	RSRMTPRLGRDIEDDDCQRPRPPFAPRLGKKSVPFKPRLGR
Laphystia varipes	SRX9248283	SRA:SRR12778573.4464865.2	TPRLGRDIDDDDCQIRPRPPFAPRLGKKSVPFKPRLGR
Mydidae
Diochilstus sp	SRX9248180	SRA:SRR12778676.3853786.2	RSRMTPRLGRDIEDEVDCQRPRPPFAPRLGKKSVPFKPRLGR
Apioceridae
Apiocera sp.	SRX9248208	SRA:SRR12778648.4252440.2	MTPRLGRDIEDDIDCQRPRPPFAPRLGRKSVPFKPRL
Therevidae
Anabarhynchus maritimus	SRR4346321	SRA:SRR10906465.5667788.2	RSRMTPRLGRDMDDVECQRPRPPFAPRLGKKSVPFKPRLGR
Eremoneura
Empidoidea
Atelestidae
Meghyperus sp	SRX7122089	SRA:SRR10425999.9515195.1	EVERPRLPLSPRLGKKSVPYKPRLGR
Dolichopodidae
Lichtwardita dentalis	SRX10639686	SRA:SRR14278435.9015235.1	TIPLRKGRKTAYDESERIEFTPRMGKKSVPFKPRL
Condylostylus patibulatus	SRX2822446	SRA:SRR5559330.32187004.2	IHLNVFFTVQNCALTPDTIPPRRGRQALYDDNDRIEFTPRMGKKSVPFKPRLGK
Chrysotus gramineus	SRX8046658	SRA:SRR11469910.4662596.2	YFLVQNCEVSNDMIPPRRGRQVPYDDGDRIEFTPRMGKKSVPF
Dolichopus nubilus	SRX8046592	SRA:SRR11469976.2162378.2	TIPPREGRKISYNENDRIEFTPRMGKKSVPFKPRL
Dolichopus plumipes	SRX8492955	SRA:SRR11948525.15040765.1	TIPPRRGRQISYNENDRIEFTPRMGKKSVPFKPR
Hybotidae
Platypalpus agilis	SRX8046598	SRA:SRR11469970.12265891.1	LEFRRVLFRSPLSPRLGKKSVPFKPRL
Hybos grossipes	SRX15683224	SRA:SRR19632878.8419841.2	PRPGRRSGDDAMISDLMSSYEERSRPPLSPRLGKKSVPFKPRL
Tachydromia umbrarum	SRX8046417	SRA:SRR11470151.316059.1	PRPGRRSVDDDIEFERSRPPLSPRLGKKSVPFKPRL
Leptopeza flavipes	SRX8046663	SRA:SRR11469905.16160733.2	PRPGRRSADDEFEFERSRPPLSPRLGKKSVPFLPRL
Empididae
Empis livida	SRX8046595	SRA:SRR11469973.5729126.2	PRPGRRSLDDEFDYERSRPPLSPRRGKKSLLKPRMGR
Phyllodromia melanocephala	SRX9009112	SRA:SRR12518812.1806211.1	PRPGRRSMDDEFEWSRPPLSPRRGKKS
Rhamphiomyia sulcata	SRX7417702	SRA:SRR10742309.309124.1	PRPGRRSMDDEIYFEISRPPLSPRRGKKSLLKPRMGR
Hilarini sp	SRX798075	SRA:SRR1695351.7036019.2	PRPGRRSMIDEFDFESSRPPLSPRRGKKSLFKPRLG
Cyclorrhapha
Platypezoidea
Platypezidae
Platypeza anthrax	SRX798106	SRA:SRR1695382.68648.2	HKPRPGRQLDMDLAGESEFASPLYAPRLGKKSVPFKPRLGR
Phoridae
Megaselia abdita	JXPG01054266.1	-	KITKTNFHLFSVSEVQPVRKIAKSNRNYNIPDYEDERPPYTPRLGKKSVPLKPRLGK
Megaselia scalaris	HF716094 CAQQ02000000	-	KILVSEIQPARLKVSQPVRKYNIADYDDERPLFTPRLGKKSVPLKPRLGK
Diplonevra florescens	SRX8046420	SRA:SRR11470148.24633140.1	RETQSRHTPRQGRNTDMGSLEDDRPRHSPRLGKKSVPLKPRLGK
Diplonevra funibris	SRX9656627	SRA:SRR13224186.8721652.2	REAQSRHTPRQGRNTDMGSFEEDRPRYSPRLGKKSVPLKPRLGK
Syrphidae
Syritta pipiens	LR994572	-	KMCQLQAPKPLRMKTPRLGRTLDIDGEDDRMRLPFGARINKKNVPFKPRLGK
Scaeva pyrastri	LR989927	-	KMCQLQAKPLRTKTPRLGRTIDFDSDDDRMRLPFGAGRVNKKNVPFKPRLGK
Sphaerophoria taeniata	OX016540.1	-	VQAKPMRTKTPRLGRTIDFDSDDDRMRLPFGSARINKKNVPFKPRLGK
Eristalis tenax	HG993124.1	-	KLCQVQAPKPLRVKTPRLGRTIDIDSDDDRMRLPFGARLNKKNVPFKPRLGK
Cheilosia pagana	OW386166.1	-	RVKTPRLGRTLDFDNDDDRMRLPFAARLNKKNVPFKPRLGK
Pipunculidae
Dorylomorpha xanthopus	SRX8046421	SRA:SRR11470147.27728052.1	PYCMKTHRFGRNYNLDLVDEQQNSGLLKKSVPFKPRLGK
Schizophora
Sepsidae
Themira minor	JXPZ01010705.1	-	FVATAVQSNEPVYRVRTPRLGRSIDFQQFFDGGGVGGNDGGDEDINMPRQFVSHMLKKSVPFKPRLGKR
Tephritoidea
Tephritidae
Tephritis californica	GCA_001017515.1	-	RTREEKTVSLRPRPGRRSTDADFPLWHYLIDDAGNMGIDMDDTVAIVEGVGDVGLSDGSLKKSIPFRPRLGK
Bactrocera latifrons	MIMC01000127	-	RARDEKPVMLRPRPGRRSAVGEAPLWQYFIDEADNLNLNTADTVAIVGDEDDALTDTSLKKSAPFKPRLGKR
Rhagoletis pomonella	MU084547.1	-	RAREEKPITLRPRPGRRSTGADYPLWHYLLNDAGDMGLNADDNAALVGEAADALTDATLKKSAPFKPRLGK
Ceratitis capitata	KZ344625.1	-	VMLRPRPGRRALDGDSPILQYFIDDTGNLGIGSSDIVAVVGEDDDGLTDTSLKKSAPFKPRLGK
Chloropidae
Chlorops orzae	CM035807 JAIPUU010000000	-	RIVQGSEHAYRVLTPRLGRSIDFRHLDATLGLAGNANTDDGGVDGRDDNRRQQKQFVSRLIKKSVQFKPRLGK
Diopsidae
Sphyracephala brevicornis	JXPL01079979.1	-	VQSNEPTYRVRTPRLGRSIDFQLLDGGANGGADDEVGVPRQFLSRVIKKSVPFKPRLGK
Teleopsis dalmanni	NC_051847	-	VVQSNEPTYRVRTPRLGRSIDFQLMDGGANGNPEDEVGMSRQFVSRVIKKSVPFKPRLGK
Clusiidae
Clusia tigrina	ERX6561472	SRA:ERR6939254.1104975.1	VQSNEPTYRVRTPRLGRSIDFQLLQDAFTANGEGDGVGVGVGGGVELSVPRQFVSPVIKKSVPFKPRLGK
Sciomyzoidea
Conopidae
Myopa tessellatipennis	OX031314.1	-	AVQSSEPVYRVRTPRLGRSIDFQLEDDGADDDIDARQQQFLTRLMKKSVPFKPRLGK
Thecophora atra	OW569401.1	-	AVQSNEPVYRVRTPRLGRSIDFQLEDDDGADDDFDARQQQFLARLMKKSVPFKPRLGK
Sicus ferrugineus	OV277352.1	-	VQSSEAPHRVRTPRLGRSIDFQLEDDGRGDTDDTEARKRRFLARLMKKSVPFKPRLGK
Scyomyzidae
Pherbina coryleti	OX030949.1	-	VQSSEPMYRVRTPRLGRSIDFQLEDNDGEDDVHNNKQRFLTQLIKKSVPFKPRLGK
Coremacera marginata	OU612043.1	-	VQSTEPMYRVRTPRLGRSIDFQLEDSDDEDDVHNNKQQFLTQLMKKSVPFKPRLGK
Coelopidae
Coelopa frigida	CM029561 JAFDUT010000000	-	LVQSNEPTYRVRTPRLGRSIDFQLDEPTEGEDESRSMGGLSGLGGLGMSMGPGRLELRRPQFVTRFVKKSVPFKPRLGK
Agromyzidae
Liriomyza trifoli	JXHJ01029407 JXHJ01000000	-	FLCYVWLFTVQSHEPTYRVRTPRLGRSIDLHMLDDIGTGSGLLGRGFDGIGAAMTRLSKKSVPFKPRLGK
Ephydroidea
Ephydridae
Cirrula hians	JXOS01101510.1	-	IITVQAGTPTYRVRTPRLGRSIDFQQLMDMPNGIGAGGNEDMSGTRQFVTRLIKKSVPFKPRLGK
Ephydra gracilis	JXPQ01054068.1	-	KLKQLQAGTPTYRVRTPRLGRSIDFQQLMDMPNGIGAVGNDDMSGARQFVTHLIKKSVPFKPRLGK
Drosophilidae
Leucophenga varia	JAEIFJ010002559.1	-	PTYRVRTPRLGRSIDFQQMLDTNGADGSRHVSYGAAPNNDENVDGGDGVDGGAVGSSVTRQFVSRIMKKSVPFKPRLGK
Phortica variegata	JXPM01006053.1	-	LVLVQSVEPTYRVRTPRLGRSIDFQRLFDSTGGSGNGNGNIDGHPSPRNEHEQQTVSFAGGNSDENEESFGLGPGVSRQFVARLMKKSVPFKPRLGK
Scaptodrosophila lebanonensis	QMEN02000010.1	-	TVQNSNEPAYRVRTPRLGRSIDFQQLLDASGVGDEEMSVGGGGGGGLGIQSRQFVSRMMKKSVPFKPRLGK
Chyomyza costata	JAECWU010000019.1	-	TVQSSGEPAYRVRTPRLGRSIDFQQLLDVNGAGVGRMAEEDSEATGNLAGGGGGAGMSRQFVSHMMKKSVPFKPRLGK
Drosophila virilis	QMEO02000058.1	-	SSEPTYRVRTPRLGRSIDFQQLLESRAGSEESTGGRFVSRMMKKSVPFKPRLGK
Drosophila repleta	JAEIGN010000233.1	-	SSEPTYRVRTPRLGRSIDFQQLLDSRAGNDEAAGGQFVSRMMKKSVPFKPRLGK
Drosophila pseudoobscura	CM020868 WVEN01000000	-	RTPEPAFRVRLGRSIDFQQLLDAGGASGEAAGGQFMSRMMKKSVPFKPRLGK
Drosophila melanogaster	NT_033777	-	NGEPAYRVRTPRLGRSIDSWRLLDAEGATGMAGGEEAIGGQFMQRMVKKSVPFKPRLGK
Drosophila willistoni	XM_002072621.4	-	NGEPAYRVRTPRLGRSIDQQLLGEGGGAGADEASGGQFMSRMIKKSVPFKPRLGK
Drosophila grimshawi	JAECXY010000311.1	-	SGEPAYRVRTPRLGRSIDFQQFLGSGRGGSEEATGGQFVSRMMKKSVPFKPRLGK
Lordiphosa magnipectinata	JAEIFW010000024.1	-	EPTYRVRTPRLGRSIDFQQLLGEGSEETASGGQFMSRMIKKSVPFKPRLGK
Zaprionus vittiger	JAEIFQ010000363.1	-	NGEPAYRVRTPRLGRSIDFQQLLEGHGGGSAEESTGGQFVSRMMKKSVPFKPRLGK
Scaptomyza flava	RKRM01000488.1	-	SGEPAYRVRTPRLGRSIDFQQLFEGGRAAGIDEATAGGQFVSRMMKKSVPFKPRLGK
Calyptratae
Glossinidae
Glossina morsitans	CCAG010001331.1		KLKELRNERQLATTRRTPRLGRSIDFQLFDAAAVADSLARDFAATNDDTYKASRLYVPRVMKKSVPFKPRLGK
Glossina pallidipes	KK499800 JMRQ01000000		KLKELRNERQLATTRRTPRLGRSIDFQLFDAAAVADTLARDFAATNDDNYKASRLYVPRVMKKSVPFKPRLGK
Glossina fuscipes	JACGUE010000004.1		KLKELRHERQLATTRRTPRLGRSIDFQLFDAAAVADSLARDFETTNDDNYRASHLYVPRVMKKSVPFKPRLGK
Hippoboscidae
Melophagus ovinus	JAKKIB010000177.1		SLNDEQSTTRRTPRLGRSINYHLYDNGAGEIAADLAQYFYNITNKKNSSNYNKNNDNFDYNLDHFEWPRIIKKSMPFKPRLGK
Muscidae
Musca domestica	AQPM01005171 AQPM01000000		KIKQLQNSEWQMPTRRTPRLGRSIDYQLFDGAAPITSRGAAGNSAFSTSRDYDSNNGNGLTNDYGVAMARQYLPHVMKKSVQFKPRLGK
Stomoxys calcitrans	LDNW01070967 LDNW01000000		KIKQLQSGEWQSPTRRTPRLGRSIDFQLFDAAAATNSANPAGIASRDFESGSALANDYAGISRQYLPHVMKKSVQFKPRLGK
Anthomyiidae
Delia radicum	CM037851 JAEKOY010000000		RTPRLGRSIDFQLYDGGAVNSNGHDFEGSLNMANDYAVSRQFLPRAIKKSVQFKPRLGR
Eustalomyia vittipes	SRX798032	SRA:SRR1695308.14808170.2, SRA:SRR1695308.741426.1, SRA:SRR1695308.4767024.2	ERQLPTRRTPRLGRSIDFQLFDAGAATTSGHDFDGALNMANDYAVSRQFLPRVMKKSVQFKPRLG
Oestroidea
Rhinophoridae
Phyto melanocephala	OW799233.1		VETNERQLPTRRTPRLGRSIDFPLFEAGAGNDFDGALNMANDYTVSRQFLPRVMKKSVQFKPRLGKR
Paykullia maculata	NDXZ01017635.1		VQTNERQLPARRTPRLGRSIDFPLFNARAATASAGHDLDGALFNMANDYAVSRQFSPRAMKKSVQFKPRLGK
Sarcophagidae
Sarcophaga subvicina	OW388081.1		SERQLPTRRTPRLGRSIDFQLFDAGAGAASTTGHDFDVSSAINMANDYAVSRQFLPRVMKKSVQFKPRLGK
Wohlfahrtia magnifica	JAKWBJ010000487.1		VQNNERQLPTRRTPRLGRSIDFQLFDAGAGAASTTGHDFDGSSALMANDYAISRQYLPRVMKKSVQFKPRLGK
Sarcophaga rosellei	OV884017.1		SERQLPTRRTPRLGRSIDFQLFDAGAGAASTTGHDFDVSSAINMANDYAASRQFLPRVMKKSVQFKPRL
Calliphoridae
Calliphora vomitoria	OW818029.1		RTPRLGRSIDFQMFDAGAATSAGHDFDGALNMANDYAVSRQFLPRVMKKSVQFKPRLGK
Phormia regina	MINK01173797.1		KLKQLQTNERQLPTRRTPRLGRSIDFQLFDAGAGSSSQHDFDGALNMANDYAVSRQFLPRVMKKSVQFKPRLGK
Cochliomyia hominivorax	PYHX01000063.1		RTPRLGRSIDFQLFDAGAATNSQHDFDGTLNLANDYAVSRQFLPRVMKKSVQFKPRLGK
Chrysomyia rufifacies	JACGTJ010001084.1		KLKQLQSSERQLPTRRTPRLGRSIDFQLFDAGTGVASSSSSQQQQHDFDGALSMANDYAVARQFLPRVMKKSVQFKPRLGK
Lucilia cuprina	NC_060952.1		KLKQLQTNERQLPTRRTPRLGRSIDFQLFDAGAATTTGHDFDGALNMANDYAVSRQYLPRVMKKSVQFKPRLGK
Tachinidae
Tachina lurida	OX101752.1		RTPRLGRSIDFQLFDAGAATSTGHDFDGALNMANDYAVSRQLLLPRVMKKSVQFKPRLGK
Cistogaster globose	OW569403.1		RTPRLGRSIDFQLFDAGAATSVGHDFDRVLNMANDYAASRQLLPRVMKKSVQFKPRLGK

## Sheet: Sheet2
PBAN consensus with exception of anomalous groups: Ceratopogonidae, Chironomidae, Simuliidae, Cecidomyiidae													Hugin Orthorrapha
Beta SGNP Syrphidae 5 species
													Hugin Eremoneura
Beta SGNP acalypterate Schizophora
Beta SGNP Calyptratae
